# Supplementary material for: GANs for Medical Image Synthesis: An Empirical Study
Source: J Imaging. 2023 Mar 16;9(3):69. doi: 10.3390/jimaging9030069 (PMC10055771; doi:10.3390/jimaging9030069)
Supplement: Supplementary file 1 [file jimaging-09-00069-s001.zip]

Archive with 1 entries (1 files):
- jimaging-2150191-supplementary.pdf
